# Supplementary material for: Comprehensive analysis and prognostic assessment of senescence-associated genes in bladder cancer
Source: Discov Oncol. 2024 Apr 26;15:130. doi: 10.1007/s12672-024-00987-1 (PMC11052743; doi:10.1007/s12672-024-00987-1)
Supplement: Supplementary file 1 — (TXT 3 KB) [file 12672_2024_987_MOESM1_ESM.txt]

Table S1: Collection of senescence-related genes from the GeneCards database.

AADAT
ABI3
ABL1
ACD
ACMSD
ADCY3
ADRA1A
AFMID
AGO1
AGO3
AGO4
AHR
AKT3
ALDOC
ALOX12
ALOX15
ALOX15B
ALOX5
ALOX5AP
ANAPC1
ANAPC10
ANAPC11
ANAPC15
ANAPC16
ANAPC2
ANAPC4
ANAPC5
ANAPC7
ARG2
ARNTL
ASAH1
ASF1A
ATM
ATR
AVPR1A
AVPR1B
B2M
BCL2
BCL6
BGLAP
BMI1
BMPR1A
BRAF
BRCA2
CABIN1
CALR
CBX2
CBX4
CBX6
CBX8
CCL27
CCNA1
CCNA2
CCNE1
CCNE2
CDC16
CDC23
CDC26
CDC27
CDK1
CDK2
CDK4
CDK6
CDKN1A
CDKN1B
CDKN2A
CDKN2B
CDKN2C
CDKN2D
CEBPB
CERS2
CERS4
CGAS
CHEK1
CHEK2
CISD2
CITED2
COMP
COQ7
CRYAB
CTC1
CXCL8
CYSLTR1
DDC
DEGS1
DNAJA3
E2F1
E2F2
E2F3
ECRG4
EDN1
EDNRA
EED
EEF1E1
EHMT1
EHMT2
EIF2AK1
EIF2AK4
ELAVL1
ENO1
EP400
ERCC1
ERF
ETS1
ETS2
EZH2
FBXO5
FH
FOS
FOXM1
FOXO1
FZR1
G6PD
GAPDH
GBA
GHRHR
GLB1
GNA11
GNA12
GNA13
GNAI1
GNAQ
GNAS
GOT1
GOT2
H1-0
H1-1
H1-2
H1-3
H1-4
H1-5
H2AB1
H2AC14
H2AC20
H2AC4
H2AC6
H2AC7
H2AC8
H2AJ
H2AX
H2AZ1
H2AZ2
H2BC1
H2BC10
H2BC11
H2BC12
H2BC13
H2BC14
H2BC15
H2BC17
H2BC21
H2BC3
H2BC4
H2BC5
H2BC6
H2BC7
H2BC8
H2BC9
H2BS1
H2BU1
H3-3A
H3-3B
H3-4
H3C1
H3C10
H3C11
H3C12
H3C13
H3C14
H3C15
H3C2
H3C3
H3C4
H3C6
H3C7
H3C8
H4-16
H4C1
H4C11
H4C12
H4C13
H4C14
H4C15
H4C2
H4C3
H4C4
H4C5
H4C6
H4C8
H4C9
HAAO
HELT
HIRA
HK1
HLA-G
HMGA1
HMGA2
HRAS
HYAL2
ID1
ID2
IDE
IDO1
IDO2
IFNB1
IFNG
IGF1R
IGFBP5
IGFBP7
IL1A
IL1B
IL1R2
IL6
ING2
INHBB
INPP5D
JUN
KAT5
KAT6A
KDM6B
KDSR
KIR2DL4
KLF5
KMO
KYNU
LDHA
LEP
LIMS1
LMNA
LMNB1
LRRK2
LTA4H
LTC4S
MAGEA2
MAGEA2B
MAP2K1
MAP2K3
MAP2K4
MAP2K6
MAP2K7
MAP3K3
MAP3K5
MAP4K4
MAPK1
MAPK10
MAPK11
MAPK14
MAPK3
MAPK7
MAPK8
MAPK9
MAPKAPK2
MAPKAPK3
MAPKAPK5
MARCHF5
MDH1
MDH2
MDM2
MDM4
ME1
ME2
MIF
MINK1
MIR10A
MIR146A
MIR17
MIR188
MIR20B
MIR21
MIR217
MIR22
MIR24-1
MIR24-2
MIR342
MIR34A
MIR370
MIR543
MIR590
MME
MNT
MORC3
MOV10
MRE11
MSH2
MSH6
MTOR
NAMPT
NBN
NEK4
NEK6
NF1
NFKB1
NMNAT2
NOS1
NOX4
NPM1
NR5A1
NSMCE2
NUAK1
NUP62
OPA1
PARP1
PAWR
PDCD4
PDHA1
PDK1
PDP2
PGK1
PHC1
PHC2
PHC3
PKM
PLA2G4A
PLA2R1
PLCB1
PLK2
PML
PNPT1
POT1
PRDM2
PRELP
PRKAA1
PRKCA
PRKCB
PRKCD
PRMT6
PRXL2B
PTEN
PTGDS
PTGER1
PTGER2
PTGER3
PTGER4
PTGES
PTGIS
PTGS1
PTGS2
QPRT
RAD50
RAD54B
RAD54L
RB1
RBBP4
RBBP7
RBL1
RELA
RING1
RNF165
RNF2
ROMO1
RPP38
RPS27A
RPS6KA1
RPS6KA2
RPS6KA3
RSL1D1
RWDD1
S1PR1
S1PR2
S1PR5
SCMH1
SCO2
SEC63
SERP1
SERPINE1
SGMS2
SGPP1
SIRT1
SIRT2
SIRT3
SIRT5
SLC1A2
SLC2A1
SLC2A4
SLC30A10
SMC5
SMC6
SMPD3
SOD1
SP1
SPHK1
SPI1
SPTLC1
SRF
STAT3
SUZ12
TBX2
TBX3
TBXAS1
TDO2
TERC
TERF1
TERF2
TERF2IP
TERT
TFCP2L1
TFDP1
TFDP2
TH
TINF2
TLR4
TNF
TNIK
TNRC6A
TNRC6B
TNRC6C
TP53
TP63
TREX1
TWIST1
TXN
UBA52
UBB
UBC
UBE2C
UBE2D1
UBE2E1
UBE2S
UBN1
UGCG
ULK3
VASH1
VENTX
WNT1
WNT16
WRN
YBX1
YPEL3
ZKSCAN3
ZMIZ1
ZMPSTE24
ZNF277
