# Supplementary material for: Comprehensive analysis and prognostic assessment of senescence-associated genes in bladder cancer
Source: Discov Oncol. 2024 Apr 26;15:130. doi: 10.1007/s12672-024-00987-1 (PMC11052743; doi:10.1007/s12672-024-00987-1)
Supplement: Supplementary file 3 — (TXT 7 KB) [file 12672_2024_987_MOESM3_ESM.txt]

Table S3 Classification of TCGA Bladder Cancer Samples into Subgroups C1 and C2.: Results from univariate regression analysis.
ID	Cluster
TCGA-ZF-A9R7	C1
TCGA-FD-A3SO	C1
TCGA-E7-A97P	C1
TCGA-GU-A767	C2
TCGA-4Z-AA81	C1
TCGA-E7-A85H	C1
TCGA-G2-AA3C	C1
TCGA-E7-A8O8	C1
TCGA-XF-A9SM	C1
TCGA-DK-A3IN	C2
TCGA-2F-A9KR	C2
TCGA-E5-A4U1	C1
TCGA-E7-A3Y1	C2
TCGA-FD-A6TC	C2
TCGA-FD-A5BV	C1
TCGA-DK-A2I4	C2
TCGA-UY-A78M	C1
TCGA-4Z-AA7R	C1
TCGA-HQ-A5NE	C1
TCGA-XF-AAMT	C1
TCGA-XF-A9SU	C2
TCGA-CF-A47S	C1
TCGA-FD-A6TK	C2
TCGA-E7-A5KF	C1
TCGA-UY-A78L	C1
TCGA-S5-A6DX	C2
TCGA-XF-A8HI	C1
TCGA-XF-A9T5	C1
TCGA-XF-A9SX	C2
TCGA-G2-A2EK	C2
TCGA-ZF-A9RE	C1
TCGA-E7-A7DV	C2
TCGA-HQ-A2OF	C1
TCGA-XF-AAN1	C1
TCGA-DK-AA6P	C1
TCGA-CF-A47Y	C1
TCGA-CF-A3MI	C1
TCGA-G2-A2EL	C1
TCGA-XF-AAMZ	C1
TCGA-DK-AA6L	C1
TCGA-XF-A9T4	C1
TCGA-K4-A6MB	C2
TCGA-UY-A8OB	C1
TCGA-DK-A1A5	C2
TCGA-2F-A9KQ	C1
TCGA-SY-A9G0	C2
TCGA-GV-A40G	C1
TCGA-FD-A5BX	C2
TCGA-BL-A13J	C2
TCGA-ZF-AA54	C1
TCGA-GU-A766	C1
TCGA-LT-A8JT	C1
TCGA-FJ-A3Z9	C1
TCGA-DK-A1AC	C2
TCGA-C4-A0F1	C1
TCGA-G2-A2ES	C1
TCGA-XF-AAN4	C2
TCGA-4Z-AA83	C1
TCGA-4Z-AA7N	C2
TCGA-HQ-A2OE	C1
TCGA-UY-A8OC	C2
TCGA-GV-A3JV	C2
TCGA-XF-A9T8	C2
TCGA-KQ-A41S	C2
TCGA-CU-A3YL	C2
TCGA-E7-A7XN	C1
TCGA-DK-A2HX	C2
TCGA-CF-A8HY	C1
TCGA-4Z-AA7W	C1
TCGA-FD-A43U	C1
TCGA-BL-A0C8	C1
TCGA-BT-A0S7	C2
TCGA-ZF-A9R3	C1
TCGA-4Z-AA89	C1
TCGA-GU-A42P	C1
TCGA-FD-A3NA	C1
TCGA-E7-A5KE	C1
TCGA-ZF-AA4V	C1
TCGA-ZF-AA53	C1
TCGA-ZF-A9RM	C1
TCGA-BL-A13I	C1
TCGA-CU-A72E	C2
TCGA-CF-A47W	C1
TCGA-GC-A3I6	C1
TCGA-FD-A6TA	C2
TCGA-CF-A47X	C1
TCGA-ZF-AA51	C2
TCGA-FD-A62O	C2
TCGA-BL-A3JM	C2
TCGA-FJ-A3ZF	C1
TCGA-CU-A0YO	C2
TCGA-CF-A5UA	C1
TCGA-K4-AAQO	C2
TCGA-FD-A3SM	C2
TCGA-BL-A5ZZ	C2
TCGA-FD-A62N	C2
TCGA-BT-A20J	C1
TCGA-FT-A61P	C2
TCGA-DK-AA77	C1
TCGA-ZF-AA5N	C2
TCGA-DK-AA6U	C1
TCGA-BT-A20O	C2
TCGA-GD-A3OS	C2
TCGA-XF-A9SZ	C2
TCGA-4Z-AA82	C2
TCGA-DK-AA76	C1
TCGA-DK-A3IL	C2
TCGA-E7-A678	C1
TCGA-ZF-A9R1	C2
TCGA-XF-A9SH	C2
TCGA-FD-A5BU	C2
TCGA-C4-A0F7	C2
TCGA-C4-A0F0	C1
TCGA-FD-A3N5	C2
TCGA-ZF-A9R5	C1
TCGA-CU-A3KJ	C1
TCGA-DK-AA6S	C2
TCGA-BT-A42E	C1
TCGA-FD-A43X	C1
TCGA-ZF-AA4R	C2
TCGA-BT-A20T	C2
TCGA-E7-A7DU	C1
TCGA-DK-A3WY	C2
TCGA-G2-A2EF	C1
TCGA-BT-A20V	C1
TCGA-K4-A3WV	C1
TCGA-GU-AATQ	C1
TCGA-CF-A3MF	C1
TCGA-CF-A47T	C2
TCGA-YC-A8S6	C1
TCGA-DK-A3IS	C1
TCGA-XF-A9SJ	C1
TCGA-DK-AA6T	C2
TCGA-BT-A20N	C1
TCGA-XF-AAMW	C1
TCGA-BT-A3PJ	C1
TCGA-GC-A3OO	C2
TCGA-E7-A6ME	C1
TCGA-XF-AAN5	C1
TCGA-FD-A3SN	C1
TCGA-ZF-A9R2	C1
TCGA-ZF-AA4T	C1
TCGA-E7-A4IJ	C1
TCGA-FD-A6TE	C1
TCGA-H4-A2HO	C1
TCGA-FD-A6TB	C2
TCGA-XF-AAN3	C2
TCGA-XF-AAMH	C1
TCGA-FD-A3B8	C2
TCGA-XF-A9SY	C1
TCGA-CU-A0YN	C1
TCGA-FD-A5BZ	C2
TCGA-BT-A20P	C1
TCGA-XF-A8HD	C1
TCGA-GV-A3JX	C1
TCGA-H4-A2HQ	C1
TCGA-XF-A9SP	C2
TCGA-DK-A3IK	C2
TCGA-C4-A0F6	C1
TCGA-CF-A7I0	C2
TCGA-FD-A3B6	C1
TCGA-GU-A764	C2
TCGA-GU-A42R	C1
TCGA-DK-A6B6	C1
TCGA-R3-A69X	C2
TCGA-5N-A9KM	C2
TCGA-FD-A6TD	C1
TCGA-4Z-AA7M	C1
TCGA-ZF-AA56	C1
TCGA-XF-A8HH	C2
TCGA-C4-A0EZ	C2
TCGA-XF-AAML	C1
TCGA-ZF-AA58	C1
TCGA-UY-A9PA	C1
TCGA-G2-AA3F	C1
TCGA-FJ-A871	C2
TCGA-ZF-A9RN	C1
TCGA-GC-A3RB	C1
TCGA-UY-A9PF	C2
TCGA-YC-A89H	C1
TCGA-XF-AAMQ	C1
TCGA-FD-A3B4	C2
TCGA-DK-A1AB	C2
TCGA-ZF-AA4N	C1
TCGA-BT-A20X	C1
TCGA-GV-A3JW	C1
TCGA-UY-A8OD	C2
TCGA-2F-A9KT	C1
TCGA-ZF-AA5H	C1
TCGA-XF-A9T2	C2
TCGA-DK-A3WX	C1
TCGA-YF-AA3L	C1
TCGA-BT-A2LA	C2
TCGA-4Z-AA87	C1
TCGA-BT-A2LB	C2
TCGA-XF-A8HB	C1
TCGA-DK-A2I6	C1
TCGA-ZF-AA4X	C1
TCGA-E7-A7PW	C1
TCGA-4Z-AA7S	C1
TCGA-CF-A3MH	C1
TCGA-DK-A6B2	C2
TCGA-4Z-AA86	C1
TCGA-5N-A9KI	C2
TCGA-XF-A9SL	C2
TCGA-XF-AAN2	C1
TCGA-CF-A9FL	C2
TCGA-CF-A9FM	C1
TCGA-ZF-A9RD	C1
TCGA-G2-AA3D	C1
TCGA-DK-A2I2	C1
TCGA-FD-A62S	C2
TCGA-MV-A51V	C1
TCGA-E5-A2PC	C1
TCGA-DK-A3X2	C1
TCGA-GD-A76B	C1
TCGA-GC-A6I1	C1
TCGA-XF-A9SK	C2
TCGA-DK-A1AD	C2
TCGA-K4-A5RI	C2
TCGA-FD-A3SQ	C2
TCGA-GV-A3QF	C1
TCGA-G2-A3VY	C1
TCGA-XF-AAN8	C2
TCGA-CU-A3QU	C1
TCGA-DK-A6AW	C1
TCGA-GC-A3BM	C1
TCGA-GV-A6ZA	C1
TCGA-G2-A2EJ	C1
TCGA-FD-A43N	C1
TCGA-XF-AAMJ	C2
TCGA-GU-A763	C1
TCGA-G2-A2EC	C2
TCGA-FD-A3B7	C2
TCGA-FD-A5C0	C2
TCGA-FD-A5BS	C2
TCGA-BT-A20W	C1
TCGA-UY-A78O	C1
TCGA-FD-A3B5	C1
TCGA-BT-A42C	C1
TCGA-CF-A8HX	C1
TCGA-PQ-A6FI	C1
TCGA-FJ-A3Z7	C1
TCGA-XF-A8HC	C1
TCGA-ZF-AA4W	C1
TCGA-LC-A66R	C1
TCGA-E7-A8O7	C1
TCGA-UY-A9PB	C1
TCGA-FD-A6TI	C2
TCGA-G2-AA3B	C1
TCGA-K4-A54R	C1
TCGA-DK-A1AA	C1
TCGA-CU-A5W6	C1
TCGA-DK-AA6R	C1
TCGA-BT-A3PH	C2
TCGA-G2-A3IB	C1
TCGA-2F-A9KP	C1
TCGA-DK-A3IT	C2
TCGA-FD-A43P	C1
TCGA-DK-A3IV	C1
TCGA-2F-A9KW	C2
TCGA-GU-A762	C1
TCGA-XF-AAME	C2
TCGA-XF-AAN0	C2
TCGA-FD-A62P	C2
TCGA-CF-A47V	C1
TCGA-XF-A9SI	C2
TCGA-GU-A42Q	C1
TCGA-BT-A42F	C1
TCGA-ZF-A9RF	C1
TCGA-KQ-A41N	C2
TCGA-GD-A3OQ	C1
TCGA-BT-A20U	C2
TCGA-XF-A9SW	C2
TCGA-FD-A3B3	C2
TCGA-ZF-A9RC	C2
TCGA-E7-A6MD	C2
TCGA-E5-A4TZ	C1
TCGA-ZF-A9R4	C1
TCGA-GV-A3QH	C1
TCGA-BT-A0YX	C2
TCGA-FT-A3EE	C1
TCGA-ZF-A9RL	C1
TCGA-ZF-A9R9	C2
TCGA-DK-A1A7	C1
TCGA-FD-A3SR	C2
TCGA-GU-AATP	C1
TCGA-DK-AA6X	C1
TCGA-XF-A9T3	C2
TCGA-PQ-A6FN	C1
TCGA-CF-A1HR	C2
TCGA-E7-A3X6	C1
TCGA-DK-A3WW	C1
TCGA-XF-AAMY	C2
TCGA-K4-A3WS	C2
TCGA-GC-A3YS	C1
TCGA-DK-A1AF	C2
TCGA-LT-A5Z6	C1
TCGA-GC-A4ZW	C1
TCGA-K4-A4AB	C2
TCGA-DK-AA74	C2
TCGA-G2-A2EO	C1
TCGA-DK-A1AG	C1
TCGA-GV-A3JZ	C1
TCGA-XF-A9SV	C2
TCGA-UY-A78K	C1
TCGA-FD-A6TH	C2
TCGA-DK-AA6W	C1
TCGA-CF-A3MG	C1
TCGA-DK-A3X1	C1
TCGA-DK-A1A6	C1
TCGA-XF-AAMG	C1
TCGA-E7-A541	C1
TCGA-XF-A8HE	C1
TCGA-DK-AA6Q	C1
TCGA-UY-A78N	C2
TCGA-DK-AA75	C1
TCGA-ZF-AA5P	C2
TCGA-GC-A3WC	C2
TCGA-K4-A4AC	C1
TCGA-FD-A3SL	C2
TCGA-K4-A5RH	C2
TCGA-FD-A5C1	C2
TCGA-XF-AAN7	C1
TCGA-2F-A9KO	C2
TCGA-DK-A3IM	C1
TCGA-FD-A3SS	C2
TCGA-UY-A9PE	C2
TCGA-GV-A40E	C1
TCGA-BT-A2LD	C1
TCGA-UY-A9PD	C2
TCGA-DK-A3IQ	C2
TCGA-E7-A4XJ	C1
TCGA-XF-A9T6	C1
TCGA-FD-A43Y	C1
TCGA-S5-AA26	C1
TCGA-YC-A9TC	C1
TCGA-K4-A6FZ	C1
TCGA-KQ-A41R	C1
TCGA-DK-AA6M	C1
TCGA-ZF-AA52	C2
TCGA-K4-A5RJ	C1
TCGA-HQ-A5ND	C1
TCGA-BT-A3PK	C1
TCGA-FD-A3N6	C1
TCGA-UY-A78P	C1
TCGA-BT-A20Q	C2
TCGA-CU-A0YR	C2
TCGA-SY-A9G5	C2
TCGA-4Z-AA84	C1
TCGA-4Z-AA7Q	C2
TCGA-FD-A5BT	C2
TCGA-CF-A27C	C1
TCGA-E7-A6MF	C1
TCGA-FD-A6TF	C2
TCGA-XF-AAMR	C2
TCGA-XF-A8HF	C1
TCGA-ZF-AA4U	C1
TCGA-E7-A97Q	C2
TCGA-ZF-A9R0	C2
TCGA-FD-A43S	C2
TCGA-XF-A8HG	C1
TCGA-K4-A83P	C2
TCGA-GD-A2C5	C2
TCGA-XF-AAMX	C1
TCGA-DK-A1AE	C1
TCGA-FJ-A3ZE	C2
TCGA-DK-A2I1	C2
TCGA-DK-A6B0	C1
TCGA-FD-A5BR	C2
TCGA-GD-A3OP	C2
TCGA-KQ-A41P	C2
TCGA-UY-A9PH	C1
TCGA-FD-A5BY	C2
TCGA-K4-A3WU	C2
TCGA-FD-A3SJ	C2
TCGA-E7-A519	C1
TCGA-DK-A3IU	C2
TCGA-XF-A9T0	C1
TCGA-YF-AA3M	C1
TCGA-4Z-AA7Y	C1
TCGA-KQ-A41Q	C1
TCGA-FD-A3SP	C2
TCGA-GC-A6I3	C1
TCGA-4Z-AA80	C1
TCGA-G2-A3IE	C1
TCGA-CF-A9FF	C1
TCGA-XF-A9ST	C1
TCGA-DK-A6B5	C1
TCGA-GC-A3RC	C1
TCGA-GV-A3QK	C1
TCGA-CF-A1HS	C1
TCGA-DK-AA71	C1
TCGA-KQ-A41O	C1
TCGA-E7-A677	C1
TCGA-DK-A6B1	C1
TCGA-CF-A5U8	C1
TCGA-GU-AATO	C2
TCGA-FD-A6TG	C2
TCGA-4Z-AA7O	C1
TCGA-GV-A3QI	C1
TCGA-DK-A6AV	C1
TCGA-DK-A1A3	C2
TCGA-GD-A6C6	C1
TCGA-GC-A3RD	C1
TCGA-BT-A20R	C2
