# Supplementary material for: Comprehensive analysis and prognostic assessment of senescence-associated genes in bladder cancer
Source: Discov Oncol. 2024 Apr 26;15:130. doi: 10.1007/s12672-024-00987-1 (PMC11052743; doi:10.1007/s12672-024-00987-1)
Supplement: Supplementary file 4 — (TXT 1 KB) [file 12672_2024_987_MOESM4_ESM.txt]

Table S4: Results from univariate regression analysis.
gene	HR	HR.95L	HR.95H	pvalue
CALR	1.38499891418239	1.0313342538219	1.85994209460016	0.0303831616310428
HLA-G	0.808768121160652	0.693161461112986	0.943655858702035	0.00699967662317735
HMGA1	1.19081521630728	1.0068557388048	1.40838535724319	0.041373690827755
HMGA2	1.16874812000518	1.02584542847507	1.33155749404292	0.0191063998253023
PRELP	1.15855834994814	1.04054639232768	1.28995445098028	0.00725102761024854
CRYAB	1.15421715426847	1.05438991834128	1.26349580552079	0.00188690144426506
EDNRA	1.24134806914215	1.08268370638984	1.42326426422466	0.0019448090910099
RAD54B	0.644930083337972	0.469617558727853	0.885688374857724	0.00672887198799742
JUN	1.18455308746271	1.03271103930872	1.35872084601392	0.015526948401044
MOV10	0.762216071687065	0.600062618431497	0.968187855888551	0.0260901114354254
ENO1	1.28831194541502	1.04843604020864	1.58307002530047	0.0159561118332329
IGFBP5	1.08743274238479	1.00302161430018	1.17894764414979	0.0420377368854542
PTGER3	1.56134359511468	1.21149201192027	2.0122244290671	0.000577088878152918
PTGER4	0.835719704774613	0.724160310654734	0.964465208424773	0.0140924323063617
PTGIS	1.13516586815923	1.03838934460373	1.24096183664659	0.00529449391165654
SGMS2	1.23076909995688	1.01146869962156	1.49761685949889	0.038092391284314
SPHK1	1.13988736831806	1.03322753942415	1.25755766554116	0.00899905065540317
UGCG	0.805327566173991	0.654332912860746	0.991165928065959	0.0409807901877415
